# Supplementary material for: Structured Reporting in Sleep Medicine
Source: Diagnostics (Basel). 2025 Apr 28;15(9):1117. doi: 10.3390/diagnostics15091117 (PMC12071453; doi:10.3390/diagnostics15091117)
Supplement: Supplementary file 1 [file diagnostics-15-01117-s001.zip]

Archive with 1 entries (1 files):
- diagnostics-3524175-supplementary.PNG
